# Supplementary material for: A Comparative Study of the Dynamics and Diversity of Bdellovibrio and Like Organisms in Lakes Annecy and Geneva
Source: Microorganisms. 2022 Sep 30;10(10):1960. doi: 10.3390/microorganisms10101960 (PMC9610775; doi:10.3390/microorganisms10101960)
Supplement: Supplementary file 1 [file microorganisms-10-01960-s001.zip]

Archive with 1 entries (1 files):
- microorganisms-1904465-supplementary.pdf
